# Supplementary material for: Occurrence and Risk Factors of Adverse Drug Reactions in Patients Receiving Bivalirudin as Anticoagulant During Percutaneous Coronary Intervention: A Prospective, Multi-Center, Intensive Monitoring Study
Source: Front Cardiovasc Med. 2022 Apr 29;8:781632. doi: 10.3389/fcvm.2021.781632 (PMC9099409; doi:10.3389/fcvm.2021.781632)
Supplement: Supplementary file 7 [file Data_Sheet_1.ZIP]

Archive with 31 entries (28 files):
- hs_bfld_iv_pci_SAS_(2020-05-15-11-44-44-898)/add.txt
- hs_bfld_iv_pci_SAS_(2020-05-15-11-44-44-898)/ae.txt
- hs_bfld_iv_pci_SAS_(2020-05-15-11-44-44-898)/cm.txt
- hs_bfld_iv_pci_SAS_(2020-05-15-11-44-44-898)/cnd.txt
- hs_bfld_iv_pci_SAS_(2020-05-15-11-44-44-898)/dm.txt
- hs_bfld_iv_pci_SAS_(2020-05-15-11-44-44-898)/ds.txt
- hs_bfld_iv_pci_SAS_(2020-05-15-11-44-44-898)/eg.txt
- hs_bfld_iv_pci_SAS_(2020-05-15-11-44-44-898)/eg1.txt
- hs_bfld_iv_pci_SAS_(2020-05-15-11-44-44-898)/ex1.txt
- hs_bfld_iv_pci_SAS_(2020-05-15-11-44-44-898)/fup.txt
- hs_bfld_iv_pci_SAS_(2020-05-15-11-44-44-898)/hs_bfld_/dataset/readme.txt
- hs_bfld_iv_pci_SAS_(2020-05-15-11-44-44-898)/hs_bfld_/opendb.sas
- hs_bfld_iv_pci_SAS_(2020-05-15-11-44-44-898)/hs_bfld__extract.sas
- hs_bfld_iv_pci_SAS_(2020-05-15-11-44-44-898)/lb.txt
- hs_bfld_iv_pci_SAS_(2020-05-15-11-44-44-898)/lb1.txt
- hs_bfld_iv_pci_SAS_(2020-05-15-11-44-44-898)/mh.txt
- hs_bfld_iv_pci_SAS_(2020-05-15-11-44-44-898)/mha.txt
- hs_bfld_iv_pci_SAS_(2020-05-15-11-44-44-898)/nepeva.txt
- hs_bfld_iv_pci_SAS_(2020-05-15-11-44-44-898)/pci.txt
- hs_bfld_iv_pci_SAS_(2020-05-15-11-44-44-898)/pcms.txt
- hs_bfld_iv_pci_SAS_(2020-05-15-11-44-44-898)/pe.txt
- hs_bfld_iv_pci_SAS_(2020-05-15-11-44-44-898)/pe1.txt
- hs_bfld_iv_pci_SAS_(2020-05-15-11-44-44-898)/subject.txt
- hs_bfld_iv_pci_SAS_(2020-05-15-11-44-44-898)/sv.txt
- hs_bfld_iv_pci_SAS_(2020-05-15-11-44-44-898)/uncollect.txt
- hs_bfld_iv_pci_SAS_(2020-05-15-11-44-44-898)/vs.txt
- hs_bfld_iv_pci_SAS_(2020-05-15-11-44-44-898)/vs1.txt
- hs_bfld_iv_pci_SAS_(2020-05-15-11-44-44-898)/_format_rename.txt
- hs_bfld_iv_pci_SAS_(2020-05-15-11-44-44-898)/
- hs_bfld_iv_pci_SAS_(2020-05-15-11-44-44-898)/hs_bfld_/
- hs_bfld_iv_pci_SAS_(2020-05-15-11-44-44-898)/hs_bfld_/dataset/
